# Supplementary material for: An improved hybrid multi-criteria/multidimensional model for strategic industrial location selection: Casablanca industrial zones as a case study
Source: Springerplus. 2015 Oct 20;4:628. doi: 10.1186/s40064-015-1404-x (PMC4631319; doi:10.1186/s40064-015-1404-x)
Supplement: Supplementary file 2 — 10.1186/s40064-015-1404-x Final results of sensitivity analysis (Multicriteria aggregation scores) for each combination as mentioned in Table 8. [file 40064_2015_1404_MOESM2_ESM.xlsx]

## Sheet: Computational steps
	An improved hybrid multi-criteria/multidimensional model for strategic industrial location selection: Casablanca industrial zones as a case study
	The pairwise comparisons provided by three decision-making committee members (DM1, DM2 and DM3) as explained in the paper
	Economic											Geo-Environment											Social												Objective	EC			GE			SC
	DM1				DM2				DM3			DM1				DM2				DM3			DM1				DM2				DM3					DM1	DM2	DM3	DM1	DM2	DM3	DM1	DM2	DM3
Economic	1	1	1		1	1	1		1	1	1	3	5	7		1	3	5		1	3	5	1	3	5		3	5	7		1	1	1		EC	EQ	EQ	EQ	P	WA	WA	WA	P	EQ
Geo-Environment	0.142857	0.2	0.333333		0.2	0.333333	1		1	3	5	1	1	1		1	1	1		1	1	1	0.142857	0.2	0.333333		1	1	1		0.2	0.333333	1		GE	L.WA	L.WA	L.P	EQ	EQ	EQ	L.P	EQ	L.WA
Social	0.2	0.333333	1		0.142857	0.2	0.333333		1	1	1	3	5	7		1	1	1		1	3	5	1	1	1		1	1	1		1	1	1		SC	EQ	L.P	L.WA	WA	EQ	P	EQ	EQ	EQ
	Economic				Geo-Environment				Social				S: Etape1																						Linguistic terms		TFN numbers
Economic	1	1	1		1	3.66667	7		1	3	7	S1	3	7.66667	15																				Very Good (VG)		(7, 9, 9)
Geo-Environment	0.142857	0.272727	1		1	1	1		0.142857	0.511111	1	S2	1.28571	1.78384	3																				Good (Gd)		(5, 7, 9)
Social	0.142857	0.333333	1		1	1.95652	7		1	1	1	S3	2.14286	3.28986	9																				Preferable (P)		(3, 5, 7)
																																			Weak advantage (WA)		(1, 3, 5)
											1/Somme :		0.037037	0.0784907	0.155556																				Equal (EQ)		(1, 1, 1)
																																			Less WA		(1/5, 1/3, 1)
													Final S																						Less P		(1/7, 1/5, 1/3)
											S1		0.111111	0.601762	2.33333																				Less G		(1/9, 1/7, 1/5)
											S2		0.047619	0.140015	0.466667																				Less VG		(1/9, 1/9, 1/7)
											S3		0.0793651	0.258223	1.4
											S2 > S1	0.435035		S1 > S2	1		S1 > S3	1
											S3 > S1	0.789553		S3 > S2	1		S2 > S3	0.76616
									V(Scol ≥ Srow)			S1	S2	S3
									col>row				0.435035	0.789553
									col>row			1		1
									col>row			1	0.76616
									the weight vector (W')			1	0.435035	0.789553
						the normalized weight vector: (W)						0.449521	0.195558	0.354921
